# Supplementary material for: Circadian Syndrome Is Associated with Dietary Patterns among Middle-Older Americans: The Health and Retirement Study
Source: Nutrients. 2024 Mar 7;16(6):760. doi: 10.3390/nu16060760 (PMC10975158; doi:10.3390/nu16060760)
Supplement: Supplementary file 1 [file nutrients-16-00760-s001.zip]

Archive with 1 entries (1 files):
- nutrients-2860753-supplementary.pdf
